# Supplementary material for: Transcriptomic Analysis of Diethylstilbestrol in Daphnia Magna: Energy Metabolism and Growth Inhibition
Source: Toxics. 2023 Feb 20;11(2):197. doi: 10.3390/toxics11020197 (PMC9962875; doi:10.3390/toxics11020197)
Supplement: Supplementary file 1 [file toxics-11-00197-s001.zip]

Archive with 1 entries (1 files):
- toxics-2179080-supplementary.pdf
